# Supplementary material for: A global transcriptional activator involved in the iron homeostasis in cyanobacteria
Source: Sci Adv. 2024 Jul 3;10(27):eadl6428. doi: 10.1126/sciadv.adl6428 (PMC11221513; doi:10.1126/sciadv.adl6428)
Supplement: Supplementary file 2 — Movies S1 and S2 [file sciadv.adl6428_movies_s1_and_s2.zip]

Archive with 2 entries (2 files):
- adl6428_movie_s1.mp4
- adl6428_movie_s2.mp4
